# Supplementary material for: Assimilation of Cholesterol by Monascus purpureus
Source: J Fungi (Basel). 2020 Dec 9;6(4):352. doi: 10.3390/jof6040352 (PMC7770578; doi:10.3390/jof6040352)
Supplement: Supplementary file 1 [file jof-06-00352-s001.zip]

Archive with 10 entries (7 files):
- Supplemental Materials Revision - jof1003481/
- Supplemental Materials Revision - jof1003481/.DS_Store
- Supplemental Materials Revision - jof1003481/Nguyen et al. - Supplemental Materials-Revisions.docx
- Supplemental Materials Revision - jof1003481/Nguyen et al. - Supplemental Raw Data - Dec.xlsx
- __MACOSX/
- __MACOSX/._Supplemental Materials Revision - jof1003481
- __MACOSX/Supplemental Materials Revision - jof1003481/
- __MACOSX/Supplemental Materials Revision - jof1003481/._.DS_Store
- __MACOSX/Supplemental Materials Revision - jof1003481/._Nguyen et al. - Supplemental Materials-Revisions.docx
- __MACOSX/Supplemental Materials Revision - jof1003481/._Nguyen et al. - Supplemental Raw Data - Dec.xlsx
