# Supplementary material for: Assimilation of Cholesterol by Monascus purpureus
Source: J Fungi (Basel). 2020 Dec 9;6(4):352. doi: 10.3390/jof6040352 (PMC7770578; doi:10.3390/jof6040352)
Supplement: Supplementary file 1 [file jof-06-00352-s001.zip › Supplemental Materials Revision - jof1003481/Nguyen et al. - Supplemental Raw Data - Dec.xlsx]

## Sheet: Raw GC Data
GC Raw Data for Tables 1, 3, and S1 (Three independent samples, measured twice via GC-FID)
	Area integrated under analyte peak
	Growing M. purpureus					Growing M. purpureus
Time (hr)	Cholestane	Cholesterol	Ratio		Time (hr)	Cholestane	Cholesterol	Ratio
0	18932	22652	1.19649		0	19853	22811	1.149
24	24500	25022	1.02131		24	24635	25392	1.03073
36	22053	20763	0.941505		36	22034	21164	0.960516
48	23855	18786	0.787508		48	23902	18896	0.790561
60	23913	13812	0.577594		60	24080	14162	0.588123
72	26254	11151	0.424735		72	26494	11250	0.424624
0	18078	21643	1.1972		0	19779	24383	1.23277
24	22686	25945	1.14366		24	22114	25689	1.16166
36	22066	23151	1.04917		36	22424	23795	1.06114
48	23308	19296	0.82787		48	23148	19440	0.839813
60	22417	15976	0.712673		60	22736	16547	0.727789
72	9950	4454	0.447638		72	10106	4694	0.464477
0	19696	22904	1.16288		0	17604	22454	1.27551
24	23370	25091	1.07364		24	23039	24972	1.0839
36	23061	22861	0.991327		36	22925	23156	1.01008
48	23979	19638	0.818967		48	24109	19689	0.816666
60	22713	15729	0.692511		60	23372	16689	0.71406
72	24911	12502	0.501867		72	25129	12874	0.512316
	Area integrated under analyte peak
	Resting M. purpureus					Resting M. purpureus
Time (hr)	Cholestane	Cholesterol	Ratio		Time (hr)	Cholestane	Cholesterol	Ratio
0	19175	26272	1.37012		0	15444	21328	1.38099
24	19035	24607	1.29272		24	15317	20519	1.33962
36	18774	24620	1.31139		36	19158	24112	1.25859
48	18774	24672	1.31416		48	12260	14209	1.15897
60	19057	25476	1.33683		60	20071	26132	1.30198
72	18877	25119	1.33067		72	17216	22895	1.32987
0	19962	28002	1.40277		0	15231	21095	1.385
24	19550	25521	1.30542		24	14799	19669	1.32908
36	19356	25893	1.33772		36	19356	25893	1.33772
48	11934	13701	1.14806		48	19356	25687	1.32708
60	19723	26816	1.35963		60	19723	26816	1.35963
72	19561	26361	1.34763		72	19561	26361	1.34763
0	20999	29898	1.42378		0	15143	21073	1.3916
24	20985	28064	1.33734		24	18238	23062	1.2645
36	20701	27582	1.3324		36	20059	25545	1.27349
48	12260	14209	1.15897		48	11967	14051	1.17415
60	20808	28560	1.37255		60	20709	27091	1.30818
72	20671	27962	1.35272		72	17137	20303	1.18475
	Area integrated under analyte peak
	Dead M. purpureus					Dead M. purpureus
Time (hr)	Cholestane	Cholesterol	Ratio			Cholestane	Cholesterol	Ratio
0	17584	19135	1.08821		0	17584	19135	1.08821
24	17161	17132	0.99831		24	18432	19221	1.04281
36	18830	18554	0.985343		36	18679	19087	1.02184
48	19150	19754	1.03154		48	19102	20020	1.04806
60	18527	18761	1.01263		60	17573	18200	1.03568
72	17728	18486	1.04276		72	18449	18556	1.0058
0	17139	17737	1.03489		0	17139	17737	1.03489
24	18101	18125	1.00133		24	19006	19356	1.01842
36	19754	19974	1.01114		36	19194	19374	1.00938
48	20232	20998	1.03786		48	19812	20604	1.03998
60	19448	20053	1.03111		60	18015	18577	1.0312
72	18498	19504	1.05438		72	19397	19516	1.00613
0	19180	21622	1.12732		0	18760	19607	1.04515
24	18921	19350	1.02267		24	19921	20681	1.03815
36	20602	21369	1.03723		36	20159	20907	1.03711
48	21381	22554	1.05486		48	20660	22002	1.06496
60	20594	21490	1.04351		60	18844	19779	1.04962
72	19613	20698	1.05532		72	20001	20529	1.0264
	Area integrated under analyte peak
	MEA Control					MEA Control
Time (hr)	Cholestane	Cholesterol	Ratio		Time (hr)	Cholestane	Cholesterol	Ratio
0	19779	21753	1.0998		0	17604	20012	1.13679
24	14677	18234	1.24235		24	14677	18234	1.24235
36	16931	20876	1.233		36	15309	18663	1.21909
48	18227	20942	1.14895		48	16434	18850	1.14701
60	18948	21613	1.14065		60	17496	19624	1.12163
72	20164	22044	1.09324		72	18434	19791	1.07361
0	18932	20227	1.0684		0	18729	21770	1.16237
24	15612	19976	1.27953		24	17173	22174	1.29121
36	15939	19295	1.21055		36	16400	19710	1.20183
48	17388	19096	1.09823		48	16442	20742	1.26153
60	18065	20258	1.12139		60	20278	23863	1.17679
72	19031	20403	1.07209		72	18390	20869	1.1348
0	18078	19326	1.06903		0	17297	19714	1.13974
24	14278	17971	1.25865		24	14677	18234	1.24235
36	15309	18663	1.21909		36	17451	20974	1.20188
48	16434	18850	1.14701		48	17202	20332	1.18196
60	17496	19624	1.12163		60	21655	25197	1.16356
72	18434	19791	1.07361		72	17376	19614	1.1288
	Area integrated under analyte peak
	PBS Control					PBS Control
Time (hr)	Cholestane	Cholesterol	Ratio		Time (hr)	Cholestane	Cholesterol	Ratio
0	19990	26234	1.31236		0	19450	25111	1.29105
24	20363	27488	1.3499		24	19544	25901	1.32527
36	19450	24111	1.23964		36	19578	25801	1.31786
48	19180	26507	1.38201		48	18669	25332	1.3569
60	18581	23838	1.28292		60	18990	24234	1.27615
72	19470	26431	1.35752		72	18682	24838	1.32952
0	16900	22325	1.32101		0	20919	27341	1.30699
24	17648	23035	1.30525		24	21214	28234	1.33091
36	19921	25733	1.29175		36	18660	24332	1.30397
48	9335	12541	1.34344		48	19992	27572	1.37915
60	18648	24093	1.29199		60	18470	25431	1.37688
72	16782	22144	1.31951		72	20203	27281	1.35034
	Area integrated under analyte peak
	PBS Resting					PBS Resting
Time (hr)	Cholestane	Cholesterol	Ratio		Time (hr)	Cholestane	Cholesterol	Ratio
24	18131	21704	1.19707		24	18807	23910	1.27134
48	18007	22250	1.23563		48	18998	24388	1.28371
72	17216	22895	1.32987		72	17728	24387	1.37562
96	17794	21499	1.20822		96	18386	22695	1.23436
24	18867	22553	1.19537		24	19716	24690	1.25228
48	17287	21731	1.25707		48	17873	23122	1.29368
72	16915	21027	1.2431		72	17306	21943	1.26794
96	17704	22648	1.27926		96	17946	23049	1.28435
24	18238	23062	1.2645		24	19386	24816	1.2801
48	17388	22591	1.29923		48	18343	24287	1.32405
72	17137	20303	1.18475		72	17715	21878	1.235
96	18794	22499	1.19714		96	16121	20612	1.27858
	Area integrated under analyte peak
	MEA Rescue Day 4					MEA Rescue Day 4
Time (hr)	Cholestane	Cholesterol	Ratio		Time (hr)	Cholestane	Cholesterol	Ratio
24	19148	19973	1.04309		24	19464	20648	1.06083
48	15145	15857	1.04701		48	17691	18437	1.04217
72	14529	17391	1.19699		72	14648	17932	1.22419
96	15657	17418	1.11247		96	15614	17865	1.14417
24	18110	19174	1.05875		24	18278	19635	1.07424
48	16255	17506	1.07696		48	18474	19235	1.04119
72	15779	18549	1.17555		72	18163	19201	1.05715
96	15655	20141	1.28655		96	15961	17764	1.11296
24	18845	20584	1.09228		24	19189	21451	1.11788
48	15485	17884	1.15492		48	18710	19601	1.04762
72	14529	17391	1.19699		72	14648	17932	1.22419
96	15544	19684	1.26634		96	15655	20141	1.28655
	Area integrated under analyte peak
	MEA Rescue Day 7					MEA Rescue Day 7
Time (hr)	Cholestane	Cholesterol	Ratio		Time (hr)	Cholestane	Cholesterol	Ratio
24	17018	9078	0.533435		24	14204	8649	0.608913
48	16874	9259	0.548714		48	21457	13459	0.627255
72	17991	7867	0.437274		72	20421	10078	0.493512
96	16414	10619	0.646948		96	19899	14270	0.717121
24	18004	7746	0.430238		24	22655	10989	0.485058
48	17661	8092	0.458185		48	23079	11969	0.51861
72	17991	7867	0.437274		72	21815	16244	0.744625
96	16514	11030	0.667918		96	17789	13702	0.770251
24	16419	10291	0.626774		24	21570	15550	0.720909
48	16367	10521	0.642818		48	20126	14897	0.740187
72	16855	9369	0.555859		72	21426	13623	0.635816
96	16738	11098	0.663042		96	21180	16191	0.764448
GC Raw Data for Table 4 (Two independent samples, measured twice via GC-FID)
	Area integrated under analyte peak
	TPBS + Ammonium Sulfate					PBS + Ammonium Sulfate
Time (hr)	Cholestane	Cholesterol	Ratio		Time (hr)	Cholestane	Cholesterol	Ratio
0	19423	27687	1.42547		0	16150	23204	1.43678
48	10028	11635	1.16025		48	10311	12313	1.19416
72	7977	9581	1.20108		72	6715	8808	1.31169
0	11440	14962	1.30787		0	11887	16059	1.35097
48	8075	9065	1.1226		48	8266	9888	1.19623
72	6365	8209	1.28971		72	8973	9644	1.07478
	Area integrated under analyte peak
	PBS + Yeast Nitrogen Base					PBS + Yeast Nitrogen Base
Time (hr)	Cholestane	Cholesterol	Ratio		Time (hr)	Cholestane	Cholesterol	Ratio
0	17396	24232	1.39296		0	16651	23512	1.41205
36	10995	13798	1.25493		48	12275	15981	1.30191
60	10318	12998	1.25974		72	11513	14839	1.28889
0	8021	10772	1.34297		0	8754	12190	1.39251
36	9791	12298	1.25605		48	10828	14111	1.3032
60	13332	16705	1.253		72	14446	18729	1.29648
GC Raw Data for Supplemental Table S2 (Three independent samples, measured twice via GC-FID)
	Area integrated under analyte peak
	Table S2. GROWING
Time (hr)	Cholestane	Cholesterol	Ratio		Cholestane	Cholesterol	Ratio
0	23488	52039	2.21556		19777	44464	2.24827
24	29354	49475	1.68546		26646	46492	1.7448
36	27062	41411	1.53023		29967	46819	1.56235
48	39074	40859	1.04568		57671	64573	1.11968
0	31517	72645	2.30495		22916	50968	2.22412
24	28115	52533	1.8685		25946	46770	1.80259
36	26339	45310	1.72026		25590	42058	1.64353
48	42556	46864	1.10123		31673	32842	1.03691
0	27834	58678	2.10814		22991	47518	2.06681
24	30753	50144	1.63054		29048	48432	1.66731
36	25583	38509	1.50526		37228	57594	1.54706
48	35370	35692	1.0091		44260	46450	1.04948

## Sheet: Raw HPLC Data
HPLC Raw Data for Table 6 (Two independent samples, measured twice via HPLC-UV)
	Area integrated under analyte peak
	1. Growing M. purpureus			2. Growing M. purpureus			3. Growing spiked with 10 ug/mL citrinin
Time	Citrinin			Citrinin			Citrinin
24 h	Not detected	Not detected		Not detected	Not detected		7963.4
72 h	Not detected	Not detected		Not detected	Not detected		8564.6
14 days	833.5	832.1		654.4	612.4
	Area integrated under analyte peak
	1. Resting M. purpureus			2. Resting M. purpureus
Time	Citrinin			Citrinin
24 h	Not detected	Not detected		Not detected	Not detected
72 h	Not detected	Not detected		Not detected	Not detected

## Sheet: Calibration Curves
	Supplemental Data - Calibration curves
	Combined curves for 5 experimental procedures GC-FID (includes Tables 1, 3, 4 and Tables S1)
	Combined curves for 2 experimental procedures HPLC-UV (for Table 6)
	Combined cholesterol calibration curves for experimental procedures GC-FID (for Table S2)
